# Supplementary material for: Analytical sensitivity and clinical performance of "COVID-19 RT-PCR Real TM FAST (CY5) (ATGen, Uruguay) and "ECUGEN SARS-CoV-2 RT-qPCR" (UDLA-STARNEWCORP, Ecuador)": High quality-low cost local SARS-CoV-2 tests for South America
Source: PLoS Negl Trop Dis. 2022 Apr 13;16(4):e0010082. doi: 10.1371/journal.pntd.0010082 (PMC9037941; doi:10.1371/journal.pntd.0010082)
Supplement: S1 Data — (XLSX) [file pntd.0010082.s001.xlsx]

## Sheet: Hoja1
N	ID	Viral Load (copies/µL)	N1	N2	RP	Result ECUGEN	SARS-CoV-2	IC	Result TMFast ATGen	S	N	ORF1ab	Result TaqMan 2019-nCoV Assay
1	23432	1.20214e+08	9.96543	10.8005	25.5454	Positive	10.5953	N/A	Positive	14.4512	13.1326	15.6529	Positive
2	10661	3.1176e+07	10.1471	11.9569	22.2026	Positive	13.0287	N/A	Positive	15.2401	14.4204	16.987	Positive
3	21579	2.18945e+07	12.4683	13.1135	25.1994	Positive	13.2005	N/A	Positive	16.5359	15.3057	17.3726	Positive
4	23440	1.92876e+07	12.6546	13.2951	28.1245	Positive	13.4399	N/A	Positive	17.1169	15.9706	17.7834	Positive
5	23442	1.36817e+07	13.1593	13.6869	27.5727	Positive	13.3876	N/A	Positive	17.0667	15.8603	18.1326	Positive
6	23445	1.30705e+07	13.2265	13.2998	24.7319	Positive	13.1007	38.3177	Positive	17.1023	15.6689	18.0672	Positive
7	21580	1.09569e+07	13.4857	13.8136	28.2244	Positive	14.2403	N/A	Positive	17.2968	17.3208	19.7617	Positive
8	21596	3.5166e+06	15.1559	15.6841	24.5132	Positive	16.0177	25.3179	Positive	20.0532	18.6242	20.6889	Positive
9	20330	3.33771e+06	13.8588	14.0399	22.0668	Positive	15.0023	25.7366	Positive	17.0711	15.8555	17.8491	Positive
10	20316	1.62486e+06	15.0546	15.0447	21.0072	Positive	16.2592	22.7505	Positive	18.1903	16.6745	18.6786	Positive
11	20328	1.59319e+06	15.0873	15.2451	20.022	Positive	16.2896	21.3592	Positive	18.3977	17.043	18.9519	Positive
12	20317	806701	16.2178	15.7998	22.3118	Positive	17.3774	24.3791	Positive	18.8289	17.3239	19.5556	Positive
13	21524	792232	17.3463	17.966	27.5029	Positive	18.0723	29.0115	Positive	22.1302	20.4925	22.9428	Positive
14	20325	634035	16.6179	17.1741	22.7514	Positive	18.6532	23.5236	Positive	20.9681	19.7334	21.9288	Positive
15	13303	502593	17.0038	17.9789	21.885	Positive	19.294	23.2194	Positive	20.7621	19.5875	21.7648	Positive
16	21483	362745	18.4943	19.1495	25.3199	Positive	19.3227	24.3215	Positive	23.2833	21.8719	23.8873	Positive
17	21504	350900	18.5431	19.1618	24.4944	Positive	19.8819	23.5836	Positive	22.0707	22.0724	23.5826	Positive
18	23441	31806.9	22.0715	22.6179	25.0561	Positive	22.6855	24.1117	Positive	26.2695	25.4493	27.0852	Positive
19	20399	13174.9	23.053	23.6868	25.4213	Positive	25.0849	27.1531	Positive	28.2802	27.5988	29.5166	Positive
20	19811	7325.74	24.0279	24.3979	25.4613	Positive	25.4488	25.4915	Positive	27.3571	26.1134	28.0985	Positive
21	23395	2831.72	25.6263	26.2929	26.4303	Positive	27.1002	26.5029	Positive	28.6315	29.0858	30.7672	Positive
22	20432	1386.9	26.7927	26.7965	26.4519	Positive	28.1213	27.6491	Positive	29.1052	28.6847	31.0272	Positive
23	20320	1247.68	26.9684	27.7169	20.3442	Positive	29.1448	22.2235	Positive	29.5057	29.1896	31.0074	Positive
24	19814	761.07	27.7896	28.1728	23.8797	Positive	29.4372	25.7839	Positive	30.6206	30.0126	31.7416	Positive
25	21590	742.695	27.5932	27.9955	28.4317	Positive	28.2736	27.96	Positive	31.4138	31.0372	32.5635	Positive
26	10664	725.476	27.8691	28.1293	23.0627	Positive	29.1513	25.2532	Positive	31.1078	30.2522	32.1059	Positive
27	20393	614.221	28.1457	28.8929	24.6656	Positive	29.9439	27.6307	Positive
28	19568	610.569	28.1556	29.5232	19.917	Positive	30.9704	22.253	Positive
29	19565	385.935	28.9176	30.3224	23.0633	Positive	31.1165	25.4775	Positive
30	20339	352.929	29.0661	29.5894	22.6357	Positive	30.4658	25.3859	Positive	32.1445	30.9451	32.6249	Positive
31	20414	285.979	29.4155	30.1747	23.9231	Positive	31.0423	26.6385	Positive	33.2544	32.5715	33.7793
32	19578	245.257	29.6707	31.5344	20.2057	Positive	32.4285	22.3782	Positive	33.4358	32.6825	34.2608	Positive
33	20378	243.755	29.6809	30.8857	26.0608	Positive	31.3481	28.3959	Positive
34	23382	212.821	29.43	30	24.93	Positive	30.0499	24.011	Positive	33.6168	32.7542	34.3715	Positive
35	20338	191.339	30.0831	31.0855	21.6252	Positive	32.3138	23.4333	Positive	33.2316	33.4243	36.7854	Positive
36	20419	145.491	30.5381	30.9937	28.0059	Positive	32.6379	31.1293	Positive
37	10665	143.988	30.5554	31.2296	21.3165	Positive	32.0686	24.1343	Positive	35.7334	32.6195	34.2278	Positive
38	10663	106.583	31.0551	31.2967	21.6962	Positive	32.159	23.8075	Positive
39	20555	106.392	31.0581	32.1769	20.2545	Positive	33.5537	23.2157	Positive	36.1215	33.4567	34.611	Positive
40	10673	105.606	31.0704	32.0297	22.2757	Positive	33.3905	24.2321	Positive	N/A	33.9792	35.7632	Positive
41	20404	98.5956	31.1845	31.8738	23.0718	Positive	32.3611	24.9834	Positive
42	19589	82.7598	31.4753	32.961	26.2596	Positive	35.638	28.233	Positive	34.7672	34.4856	36.6674	Positive
43	20396	78.8486	31.5558	31.3274	23.6978	Positive	32.595	26.3994	Positive
44	20442	75.2339	31.6337	31.812	27.0613	Positive	32.2959	28.4435	Positive	33.3381	33.0237	34.3588	Positive
45	20422	74.4788	31.6505	32.6806	21.0761	Positive	34.0167	23.7476	Positive
46	10670	71.6013	31.7159	31.9399	23.6415	Positive	33.7526	26.7018	Positive	36.7171	34.1219	36.062	Positive
47	10662	69.895	31.756	32.0967	25.5702	Positive	33.3841	28.185	Positive	35.9924	34.1467	35.2141	Positive
48	21502	68.6242	31.0934	32.3346	25.166	Positive	32.2644	24.6864	Positive	34.6509	34.8991	36.5558	Positive
49	19815	64.3239	31.894	33.3022	22.6863	Positive	33.6315	24.2049	Positive	35.7637	34.1389	35.3991	Positive
50	20545	48.8286	32.3518	33.6173	22.4723	Positive	35.2762	25.2206	Positive	N/A	36.0285	37.0448	Positive
51	23434	46.8521	31.6543	32.2686	27.0918	Positive	32.268	26.6309	Positive	35.1233	34.8133	36.7895	Positive
52	19816	39.9667	32.6845	33.61	25.1815	Positive	34.1788	27.0745	Positive	34.9992	34.4014	35.7523	Positive
53	10671	37.6905	32.7819	33.3921	21.6699	Positive	34.1791	24.9336	Positive	N/A	35.0758	37.0077	Positive
54	20398	36.3521	32.842	33.0889	26.9256	Positive	36.733	31.6001	Positive	35.7596	34.8636	37.807	Positive
55	21566	34.4172	32.1076	33.2076	23.6184	Positive	33.1721	23.2363	Positive	35.7504	35.1723	36.7804	Positive
56	10669	29.4235	33.1932	32.4377	26.3016	Positive	33.5106	29.5103	Positive	35.6646	34.6182	36.7161	Positive
57	20598	18.4703	33.9667	33.5341	27.0751	Positive	34.5587	28.9169	Positive	35.5006	34.7724	36.25	Positive
58	21505	12.204	33.6313	35.6592	28.2629	Positive	33.9736	27.78	Positive	37.1816	36.0157	39.7256	Positive
59	21554	9.97539	33.9276	33.597	26.6531	Positive	34.7405	26.3342	Positive	N/A	36.2233	N/A	Positive
60	21503	8.44137	34.173	36.215	24.3679	Positive	34.8469	23.0953	Positive	N/A	37.2051	40.2218	Positive
61	21496	7.54572	34.3379	35.0138	27.4255	Positive	34.0986	27.0702	Positive	N/A	37.547	37.6737	Positive
62	21545	6.8439	34.4813	36.553	23.0028	Positive	34.7284	22.7841	Positive	N/A	N/A	N/A	Negative
63	21509	5.36472	34.8392	34.6611	29.4629	Positive	N/A	29.5937	Negative	N/A	37.7076	40.6168	Positive
64	21594	4.7241	35.0261	36.4399	26.9975	Positive	N/A	26.8082	Negative	N/A	N/A	40.734	Negative
65	21567	3.73411	35.3717	37.3466	24.0923	Positive	N/A	24.0677	Negative	N/A	N/A	39.0112	Positive
66	21549	3.11786	35.6368	36.1856	27.6122	Positive	N/A	27.0346	Negative	N/A	N/A	N/A	Negative
67	21581	2.92625	35.73	36.31	29.16	Positive	37.195	27.657	Positive	39.6992	39.3766	N/A	Positive
68	21587	2.35369	36.05	37.67	28.85	Positive	35.7118	26.51	Positive	N/A	38.3814	N/A	Positive
69	23421	0	N/A	N/A	30.4646	Negative	N/A	31.2451	Negative	N/A	N/A	N/A	Negative
70	23422	0	N/A	N/A	27.2383	Negative	N/A	26.9941	Negative	N/A	N/A	N/A	Negative
71	23423	0	N/A	N/A	24.6571	Negative	N/A	24.3604	Negative	N/A	N/A	N/A	Negative
72	23424	0	N/A	N/A	29.3054	Negative	N/A	28.4702	Negative	N/A	N/A	N/A	Negative
73	23425	0	N/A	N/A	28.1678	Negative	N/A	27.7499	Negative	N/A	N/A	N/A	Negative
74	23426	0	N/A	N/A	24.3634	Negative	N/A	23.7693	Negative	N/A	N/A	N/A	Negative
75	23427	0	N/A	N/A	24.1234	Negative	N/A	24.1294	Negative	N/A	N/A	N/A	Negative
76	23429	0	N/A	N/A	25.3077	Negative	N/A	25.022	Negative	N/A	N/A	N/A	Negative
77	23430	0	N/A	N/A	28.2265	Negative	N/A	28.6665	Negative	N/A	N/A	N/A	Negative
78	23431	0	N/A	N/A	27.4042	Negative	N/A	27.1742	Negative	N/A	N/A	N/A	Negative
79	23437	0	N/A	N/A	30.3552	Negative	N/A	30.3077	Negative	N/A	N/A	N/A	Negative
80	23439	0	N/A	N/A	28.6657	Negative	N/A	28.4332	Negative	N/A	N/A	N/A	Negative
81	23443	0	N/A	N/A	25.7383	Negative	N/A	25.0943	Negative	N/A	N/A	N/A	Negative
82	23446	0	N/A	N/A	30.6545	Negative	N/A	30.2431	Negative	N/A	N/A	N/A	Negative
83	23447	0	N/A	N/A	21.6626	Negative	N/A	20.1625	Negative	N/A	N/A	N/A	Negative
84	23448	0	N/A	N/A	29.5799	Negative	N/A	29.0206	Negative	N/A	N/A	N/A	Negative
85	23505	0	N/A	N/A	26.4234	Negative				N/A	N/A	40.7532	Negative
86	23506	0	N/A	N/A	24.2772	Negative				N/A	N/A	N/A	Negative
87	23867	0	N/A	N/A	27.1253	Negative	N/A	27.9774	Negative	N/A	N/A	N/A	Negative
88	23868	0	N/A	N/A	28.9377	Negative	N/A	29.2082	Negative	N/A	N/A	N/A	Negative
89	23869	0	N/A	N/A	26.6106	Negative	N/A	27.2498	Negative	N/A	N/A	N/A	Negative
90	23870	0	N/A	N/A	28.4331	Negative	N/A	28.7102	Negative	N/A	N/A	N/A	Negative
91	23871	0	N/A	N/A	28.9677	Negative	N/A	29.2704	Negative	N/A	N/A	N/A	Negative
92	23872	0	N/A	N/A	27.9691	Negative	N/A	28.5318	Negative	N/A	N/A	N/A	Negative
93	23873	0	N/A	N/A	23.5691	Negative				N/A	N/A	N/A	Negative
94	23874	0	N/A	N/A	27.2688	Negative				N/A	N/A	N/A	Negative
95	42247	0	N/A	N/A	29.5947	Negative				N/A	N/A	N/A	Negative
96	42248	0	N/A	N/A	23.4311	Negative				N/A	N/A	N/A	Negative
97	42249	0	N/A	N/A	26.4113	Negative				N/A	N/A	N/A	Negative
98	42250	0	N/A	N/A	25.4209	Negative				N/A	40.1769	N/A	Negative
99	42251	0	N/A	N/A	27.3023	Negative				N/A	N/A	N/A	Negative
100	42252	0	N/A	N/A	28.1138	Negative				N/A	N/A	N/A	Negative
101	42254	0	N/A	N/A	28.5341	Negative				N/A	N/A	N/A	Negative
102	42255	0	N/A	N/A	31.7233	Negative				N/A	N/A	N/A	Negative
103	42256	0	N/A	N/A	23.8555	Negative				N/A	N/A	N/A	Negative
104	42257	0	N/A	N/A	30.4553	Negative				N/A	N/A	N/A	Negative
105	42258	0	N/A	N/A	27.8633	Negative				N/A	N/A	N/A	Negative
106	42259	0	N/A	N/A	26.1002	Negative				N/A	N/A	N/A	Negative
107	42260	0	N/A	N/A	30.188	Negative				N/A	N/A	N/A	Negative
108	42261	0	N/A	N/A	29.3626	Negative				N/A	N/A	N/A	Negative
109	42263	0	N/A	N/A	28.0308	Negative				N/A	N/A	N/A	Negative
110	42264	0	N/A	N/A	30.1999	Negative				N/A	N/A	N/A	Negative
111	42265	0	N/A	N/A	31.1426	Negative				N/A	N/A	N/A	Negative
112	42266	0	N/A	N/A	27.9292	Negative				N/A	N/A	N/A	Negative
113	42267	0	N/A	N/A	27.5905	Negative				N/A	N/A	N/A	Negative
114	42268	0	N/A	N/A	25.144	Negative				N/A	N/A	N/A	Negative
115	42269	0	N/A	N/A	27.9789	Negative				N/A	N/A	N/A	Negative
116	42270	0	N/A	N/A	27.6164	Negative				N/A	N/A	N/A	Negative
117	42271	0	N/A	N/A	29.0848	Negative				N/A	N/A	N/A	Negative
118	42272	0	N/A	N/A	26.5024	Negative				N/A	N/A	N/A	Negative
119	42274	0	N/A	N/A	28.2369	Negative				N/A	N/A	N/A	Negative

## Sheet: Formato Final
N	ID	ECUGEN SARS-CoV-2 RT-qPCR Kit					COVID-19 RT-PCR Real TM FAST (CY5)			TaqMan 2019-nCoV Assay Kit v1
		Viral Load (copies/µL)	N1	N2	RP	Result ECUGEN	SARS-CoV-2	IC	Result TMFast ATGen	S	N	ORF1ab	Result TaqMan 2019-nCoV Assay
1	23432	1.20214e+08	9.96543	10.8005	25.5454	Positive	10.5953	N/A	Positive	14.4512	13.1326	15.6529	Positive
2	10661	3.1176e+07	10.1471	11.9569	22.2026	Positive	13.0287	N/A	Positive	15.2401	14.4204	16.987	Positive
3	21579	2.18945e+07	12.4683	13.1135	25.1994	Positive	13.2005	N/A	Positive	16.5359	15.3057	17.3726	Positive
4	23440	1.92876e+07	12.6546	13.2951	28.1245	Positive	13.4399	N/A	Positive	17.1169	15.9706	17.7834	Positive
5	23442	1.36817e+07	13.1593	13.6869	27.5727	Positive	13.3876	N/A	Positive	17.0667	15.8603	18.1326	Positive
6	23445	1.30705e+07	13.2265	13.2998	24.7319	Positive	13.1007	38.3177	Positive	17.1023	15.6689	18.0672	Positive
7	21580	1.09569e+07	13.4857	13.8136	28.2244	Positive	14.2403	N/A	Positive	17.2968	17.3208	19.7617	Positive
8	21596	3.5166e+06	15.1559	15.6841	24.5132	Positive	16.0177	25.3179	Positive	20.0532	18.6242	20.6889	Positive
9	20330	3.33771e+06	13.8588	14.0399	22.0668	Positive	15.0023	25.7366	Positive	17.0711	15.8555	17.8491	Positive
10	20316	1.62486e+06	15.0546	15.0447	21.0072	Positive	16.2592	22.7505	Positive	18.1903	16.6745	18.6786	Positive
11	20328	1.59319e+06	15.0873	15.2451	20.022	Positive	16.2896	21.3592	Positive	18.3977	17.043	18.9519	Positive
12	20317	806701	16.2178	15.7998	22.3118	Positive	17.3774	24.3791	Positive	18.8289	17.3239	19.5556	Positive
13	21524	792232	17.3463	17.966	27.5029	Positive	18.0723	29.0115	Positive	22.1302	20.4925	22.9428	Positive
14	20325	634035	16.6179	17.1741	22.7514	Positive	18.6532	23.5236	Positive	20.9681	19.7334	21.9288	Positive
15	13303	502593	17.0038	17.9789	21.885	Positive	19.294	23.2194	Positive	20.7621	19.5875	21.7648	Positive
16	21483	362745	18.4943	19.1495	25.3199	Positive	19.3227	24.3215	Positive	23.2833	21.8719	23.8873	Positive
17	21504	350900	18.5431	19.1618	24.4944	Positive	19.8819	23.5836	Positive	22.0707	22.0724	23.5826	Positive
18	23441	31806.9	22.0715	22.6179	25.0561	Positive	22.6855	24.1117	Positive	26.2695	25.4493	27.0852	Positive
19	20399	13174.9	23.053	23.6868	25.4213	Positive	25.0849	27.1531	Positive	28.2802	27.5988	29.5166	Positive
20	19811	7325.74	24.0279	24.3979	25.4613	Positive	25.4488	25.4915	Positive	27.3571	26.1134	28.0985	Positive
21	23395	2831.72	25.6263	26.2929	26.4303	Positive	27.1002	26.5029	Positive	28.6315	29.0858	30.7672	Positive
22	20432	1386.9	26.7927	26.7965	26.4519	Positive	28.1213	27.6491	Positive	29.1052	28.6847	31.0272	Positive
23	20320	1247.68	26.9684	27.7169	20.3442	Positive	29.1448	22.2235	Positive	29.5057	29.1896	31.0074	Positive
24	19814	761.07	27.7896	28.1728	23.8797	Positive	29.4372	25.7839	Positive	30.6206	30.0126	31.7416	Positive
25	21590	742.695	27.5932	27.9955	28.4317	Positive	28.2736	27.96	Positive	31.4138	31.0372	32.5635	Positive
26	10664	725.476	27.8691	28.1293	23.0627	Positive	29.1513	25.2532	Positive	31.1078	30.2522	32.1059	Positive
27	20393	614.221	28.1457	28.8929	24.6656	Positive	29.9439	27.6307	Positive
28	19568	610.569	28.1556	29.5232	19.917	Positive	30.9704	22.253	Positive
29	19565	385.935	28.9176	30.3224	23.0633	Positive	31.1165	25.4775	Positive
30	20339	352.929	29.0661	29.5894	22.6357	Positive	30.4658	25.3859	Positive	32.1445	30.9451	32.6249	Positive
31	20414	285.979	29.4155	30.1747	23.9231	Positive	31.0423	26.6385	Positive	33.2544	32.5715	33.7793
32	19578	245.257	29.6707	31.5344	20.2057	Positive	32.4285	22.3782	Positive	33.4358	32.6825	34.2608	Positive
33	20378	243.755	29.6809	30.8857	26.0608	Positive	31.3481	28.3959	Positive
34	23382	212.821	29.43	30	24.93	Positive	30.0499	24.011	Positive	33.6168	32.7542	34.3715	Positive
35	20338	191.339	30.0831	31.0855	21.6252	Positive	32.3138	23.4333	Positive	33.2316	33.4243	36.7854	Positive
36	20419	145.491	30.5381	30.9937	28.0059	Positive	32.6379	31.1293	Positive
37	10665	143.988	30.5554	31.2296	21.3165	Positive	32.0686	24.1343	Positive	35.7334	32.6195	34.2278	Positive
38	10663	106.583	31.0551	31.2967	21.6962	Positive	32.159	23.8075	Positive
39	20555	106.392	31.0581	32.1769	20.2545	Positive	33.5537	23.2157	Positive	36.1215	33.4567	34.611	Positive
40	10673	105.606	31.0704	32.0297	22.2757	Positive	33.3905	24.2321	Positive	N/A	33.9792	35.7632	Positive
41	20404	98.5956	31.1845	31.8738	23.0718	Positive	32.3611	24.9834	Positive
42	19589	82.7598	31.4753	32.961	26.2596	Positive	35.638	28.233	Positive	34.7672	34.4856	36.6674	Positive
43	20396	78.8486	31.5558	31.3274	23.6978	Positive	32.595	26.3994	Positive
44	20442	75.2339	31.6337	31.812	27.0613	Positive	32.2959	28.4435	Positive	33.3381	33.0237	34.3588	Positive
45	20422	74.4788	31.6505	32.6806	21.0761	Positive	34.0167	23.7476	Positive
46	10670	71.6013	31.7159	31.9399	23.6415	Positive	33.7526	26.7018	Positive	36.7171	34.1219	36.062	Positive
47	10662	69.895	31.756	32.0967	25.5702	Positive	33.3841	28.185	Positive	35.9924	34.1467	35.2141	Positive
48	21502	68.6242	31.0934	32.3346	25.166	Positive	32.2644	24.6864	Positive	34.6509	34.8991	36.5558	Positive
49	19815	64.3239	31.894	33.3022	22.6863	Positive	33.6315	24.2049	Positive	35.7637	34.1389	35.3991	Positive
50	20545	48.8286	32.3518	33.6173	22.4723	Positive	35.2762	25.2206	Positive	N/A	36.0285	37.0448	Positive
51	23434	46.8521	31.6543	32.2686	27.0918	Positive	32.268	26.6309	Positive	35.1233	34.8133	36.7895	Positive
52	19816	39.9667	32.6845	33.61	25.1815	Positive	34.1788	27.0745	Positive	34.9992	34.4014	35.7523	Positive
53	10671	37.6905	32.7819	33.3921	21.6699	Positive	34.1791	24.9336	Positive	N/A	35.0758	37.0077	Positive
54	20398	36.3521	32.842	33.0889	26.9256	Positive	36.733	31.6001	Positive	35.7596	34.8636	37.807	Positive
55	21566	34.4172	32.1076	33.2076	23.6184	Positive	33.1721	23.2363	Positive	35.7504	35.1723	36.7804	Positive
56	10669	29.4235	33.1932	32.4377	26.3016	Positive	33.5106	29.5103	Positive	35.6646	34.6182	36.7161	Positive
57	20598	18.4703	33.9667	33.5341	27.0751	Positive	34.5587	28.9169	Positive	35.5006	34.7724	36.25	Positive
58	21505	12.204	33.6313	35.6592	28.2629	Positive	33.9736	27.78	Positive	37.1816	36.0157	39.7256	Positive
59	21554	9.97539	33.9276	33.597	26.6531	Positive	34.7405	26.3342	Positive	N/A	36.22/37.31	N/A	Positive
60	21503	8.44137	34.173	36.215	24.3679	Positive	34.8469	23.0953	Positive	N/A	37.2051	40.2218	Positive
61	21496	7.54572	34.3379	35.0138	27.4255	Positive	34.0986	27.0702	Positive	N/A	37.547	37.6737	Positive
62	21545	6.8439	34.4813	36.553	23.0028	Positive	34.7284	22.7841	Positive	N/A	N/A	N/A	Negative
63	21509	5.36472	34.8392	34.6611	29.4629	Positive	N/A	29.5937	Negative	N/A	37.7076	40.6168	Positive
64	21594	4.7241	35.0261	36.4399	26.9975	Positive	N/A	26.8082	Negative	N/A	N/A	40.734	Negative
65	21567	3.73411	35.3717	37.3466	24.0923	Positive	N/A	24.0677	Negative	N/A	N/A	39.0112	Positive
66	21549	3.11786	35.6368	36.1856	27.6122	Positive	N/A	27.0346	Negative	N/A	N/A	N/A	Negative
67	21581	2.92625	35.73	36.31	29.16	Positive	37.195	27.657	Positive	39.6992	39.3766	N/A	Positive
68	21587	2.35369	36.05	37.67	28.85	Positive	35.7118	26.51	Positive	N/A	38.38/39.04	N/A	Positive
69	23421	0	N/A	N/A	30.4646	Negative	N/A	31.2451	Negative	N/A	N/A	N/A	Negative
70	23422	0	N/A	N/A	27.2383	Negative	N/A	26.9941	Negative	N/A	N/A	N/A	Negative
71	23423	0	N/A	N/A	24.6571	Negative	N/A	24.3604	Negative	N/A	N/A	N/A	Negative
72	23424	0	N/A	N/A	29.3054	Negative	N/A	28.4702	Negative	N/A	N/A	N/A	Negative
73	23425	0	N/A	N/A	28.1678	Negative	N/A	27.7499	Negative	N/A	N/A	N/A	Negative
74	23426	0	N/A	N/A	24.3634	Negative	N/A	23.7693	Negative	N/A	N/A	N/A	Negative
75	23427	0	N/A	N/A	24.1234	Negative	N/A	24.1294	Negative	N/A	N/A	N/A	Negative
76	23429	0	N/A	N/A	25.3077	Negative	N/A	25.022	Negative	N/A	N/A	N/A	Negative
77	23430	0	N/A	N/A	28.2265	Negative	N/A	28.6665	Negative	N/A	N/A	N/A	Negative
78	23431	0	N/A	N/A	27.4042	Negative	N/A	27.1742	Negative	N/A	N/A	N/A	Negative
79	23437	0	N/A	N/A	30.3552	Negative	N/A	30.3077	Negative	N/A	N/A	N/A	Negative
80	23439	0	N/A	N/A	28.6657	Negative	N/A	28.4332	Negative	N/A	N/A	N/A	Negative
81	23443	0	N/A	N/A	25.7383	Negative	N/A	25.0943	Negative	N/A	N/A	N/A	Negative
82	23446	0	N/A	N/A	30.6545	Negative	N/A	30.2431	Negative	N/A	N/A	N/A	Negative
83	23447	0	N/A	N/A	21.6626	Negative	N/A	20.1625	Negative	N/A	N/A	N/A	Negative
84	23448	0	N/A	N/A	29.5799	Negative	N/A	29.0206	Negative	N/A	N/A	N/A	Negative
85	23505	0	N/A	N/A	26.4234	Negative				N/A	N/A	N/A	Negative
86	23506	0	N/A	N/A	24.2772	Negative				N/A	N/A	N/A	Negative
87	23867	0	N/A	N/A	27.1253	Negative	N/A	27.9774	Negative	N/A	N/A	N/A	Negative
88	23868	0	N/A	N/A	28.9377	Negative	N/A	29.2082	Negative	N/A	N/A	N/A	Negative
89	23869	0	N/A	N/A	26.6106	Negative	N/A	27.2498	Negative	N/A	N/A	N/A	Negative
90	23870	0	N/A	N/A	28.4331	Negative	N/A	28.7102	Negative	N/A	N/A	N/A	Negative
91	23871	0	N/A	N/A	28.9677	Negative	N/A	29.2704	Negative	N/A	N/A	N/A	Negative
92	23872	0	N/A	N/A	27.9691	Negative	N/A	28.5318	Negative	N/A	N/A	N/A	Negative
93	23873	0	N/A	N/A	23.5691	Negative				N/A	N/A	N/A	Negative
94	23874	0	N/A	N/A	27.2688	Negative				N/A	N/A	N/A	Negative
95	42247	0	N/A	N/A	29.5947	Negative				N/A	N/A	N/A	Negative
96	42248	0	N/A	N/A	23.4311	Negative				N/A	N/A	N/A	Negative
97	42249	0	N/A	N/A	26.4113	Negative				N/A	N/A	N/A	Negative
98	42250	0	N/A	N/A	25.4209	Negative				N/A	N/A	N/A	Negative
99	42251	0	N/A	N/A	27.3023	Negative				N/A	N/A	N/A	Negative
100	42252	0	N/A	N/A	28.1138	Negative				N/A	N/A	N/A	Negative
101	42254	0	N/A	N/A	28.5341	Negative				N/A	N/A	N/A	Negative
102	42255	0	N/A	N/A	31.7233	Negative				N/A	N/A	N/A	Negative
103	42256	0	N/A	N/A	23.8555	Negative				N/A	N/A	N/A	Negative
104	42257	0	N/A	N/A	30.4553	Negative				N/A	N/A	N/A	Negative
105	42258	0	N/A	N/A	27.8633	Negative				N/A	N/A	N/A	Negative
106	42259	0	N/A	N/A	26.1002	Negative				N/A	N/A	N/A	Negative
107	42260	0	N/A	N/A	30.188	Negative				N/A	N/A	N/A	Negative
108	42261	0	N/A	N/A	29.3626	Negative				N/A	N/A	N/A	Negative
109	42263	0	N/A	N/A	28.0308	Negative				N/A	N/A	N/A	Negative
110	42264	0	N/A	N/A	30.1999	Negative				N/A	N/A	N/A	Negative
111	42265	0	N/A	N/A	31.1426	Negative				N/A	N/A	N/A	Negative
112	42266	0	N/A	N/A	27.9292	Negative				N/A	N/A	N/A	Negative
113	42267	0	N/A	N/A	27.5905	Negative				N/A	N/A	N/A	Negative
114	42268	0	N/A	N/A	25.144	Negative				N/A	N/A	N/A	Negative
115	42269	0	N/A	N/A	27.9789	Negative				N/A	N/A	N/A	Negative
116	42270	0	N/A	N/A	27.6164	Negative				N/A	N/A	N/A	Negative
117	42271	0	N/A	N/A	29.0848	Negative				N/A	N/A	N/A	Negative
118	42272	0	N/A	N/A	26.5024	Negative				N/A	N/A	N/A	Negative
119	42274	0	N/A	N/A	28.2369	Negative				N/A	N/A	N/A	Negative
